# Supplementary material for: More to diverse: Generating diversified responses in a task oriented multimodal dialog system
Source: PLoS One. 2020 Nov 5;15(11):e0241271. doi: 10.1371/journal.pone.0241271 (PMC7644051; doi:10.1371/journal.pone.0241271)
Supplement: S1 File — (ZIP) [file pone.0241271.s001.zip]

Archive with 3 entries (2 files):
- courteous_data
- __MACOSX/
- __MACOSX/._courteous_data
