# Supplementary material for: More to diverse: Generating diversified responses in a task oriented multimodal dialog system
Source: PLoS One. 2020 Nov 5;15(11):e0241271. doi: 10.1371/journal.pone.0241271 (PMC7644051; doi:10.1371/journal.pone.0241271)
Supplement: S1 File — (ZIP) [file pone.0241271.s001.zip › courteous_data]

user	Hello
system	Hi we are here for you, anything i can help you with?
user	Please show me few of your top back pants pocket leggings that i would like . I am a 31 yr old lady.
system	Ok Good, this helpful. we're sorry for any inconvenience i dont seem to have any in stretchable slim but would you like something in pencil
user	Will a raglan sleeves top go well with any of these
system	1st product will go well with it
user	Do you feel that leggings in the 1st image be suited for gentle hand clean?
system	Yes, we assure you that it is well suited.
user	Show me something similar to the 1st image but in a different fit
system	The similar looking ones are
user	‘what material is it in the 5th image?’
system	The leggings in the 5th image has cotton spandex and poly cotton material
user	And what about in the 2nd image
system	The leggings in the 2nd image has cotton spandex and lycra material
user	Do you think that the product in the 1st result will agree with the one in this image?
system	No, we are really sorry but we don't think it will suit it.
user	And what about with the one in this image?
system	No, sorry for the mismatch.
user	I dont like the 4th leggings. Show me something manufactured in friendly material
system	nan
user	Show me more in the fit as in the 1st image from what you had shown in the second last time for leggings
system	we're sorry for any disappointment, i dont think i have any camo but would you like something in other types of print
user	I like the color in the 4th one but not the fit. Can you show me some more
system	nan
user	Will neck-tie having 25 cm size be paired well with any of these?
system	No, we are sorry but we don't have any information about it.
user	And how about top having knit weave type
system	Yes, you really can't get better than this.
user	Will leggings be suitable for cold water washing?
system	Yes, definitely it will be good for cold water washing.
user	From all orientations, show me images of the 5th result
system	Image from the front,back and left viewpoints respectively
user	Im interested in buying the 5th one
system	Sure. Thats a great leggings, we're happy to help you thanks for choosing us for your service
user	Hello
system	Hello we're great listeners and here to help, please tell me what i can help you with?
user	I want to buy back pants pocket jeans . I am a female, 49 years old
system	Ok. This helpful, we can certainly take a look please give us some time. nan
user	I liked the 1st jeans. Can I see something like it but thats full length-wise
system	nan
user	I like these. Show me more in the length as in the 1st image and the type as in the 1st image from what you had previously shown me in jeans
system	nan
user	Will the jeans having slim style in jeans in the 4th result go well with lovely or soft colored kurti?
system	No, we apologize for the mismatch.
user	And how about the jeans in rise fit in this image with western boots?
system	Yes, it will look great, nice choice.
user	Show me some similar to the 2nd image
system	The similar looking ones are
user	I like these. Show me more in the material as in the 3rd image
system	nan
user	What is the length in the 1st and 2nd images?
system	The length of the jeans is full length & mid in the 1st image
user	Show me items similar to the 2nd image
system	The similar looking ones are
user	Can you show me boot that i would like .
system	nan
user	Does celebrity cel_85 endorse the kind of boots in the 2nd image?
system	No. But Celebrities cel_66, cel_720 and cel_11 endorse this type of boots, please give a try.
user	‘How about showing me something similar to the 2nd image?’
system	The similar looking ones are
user	I think i want to buy the 1st one
system	Sure. Thats a great boots Hope you had a great shopping experience
user	Good Morning
system	Hello we try our very best to help, is there anything i can help you with today?
user	Please show me a few of your top brogues with ankle fitting that i can gift my buddy .
system	Surely. ill just search through my catalog quickly nan
user	Show me something similar to the 5th image but in a different print
system	The similar looking ones are
user	Do you think that coldwash with suit the brogues in the 2nd image?
system	No we are extremely sorry but we wont suggest it.
user	What about the 1st image?
system	No, again we would apologize for the inconvenience.
user	What is the material, style and upper material in the 5th result?
system	the brogues in the 5th image has synthetic upper material quality style resin sheet synthetic material
user	What other apparels and accessories will match the style of this brogues ?
system	dress shoes and slipon will suite well
user	And show me something in particular style
system	moccassins and heels will suite well
user	What is the material in the 2nd and 3rd images?
system	The material of the brogues is synthetic in the 3rd image
user	I am here to see a few heel tipped rubber type upper material moccassins that is mostly yellow in color that i can buy for her .
system	Sorry for the inconvenience, i dont think i have any rubber but would you be interested in seeing some in other type
user	I don’t think any of these will suit me. Show me more in color as in 1st image.
system	nan
user	I like the 5th image . Show me something like it but in upper material as in this image
system	nan
user	I dont like the 3rd result . Show me something in material as in the 2nd image from what you had previously shown me in pumps
system	nan
user	Sorry, but can you please ditch the pumps and go back to the brogues you showed some time back Are the products in the 5th, 4th and 3rd images suited for machine cleaned?
system	No we're sorry for any disappointment
user	What do you feel about the unique styled brogues in the 1st image? Will it pair well with top?
system	Yes, it will have a good match.
user	show me few of your top textile patterned sandals that i can buy for her .
system	nan
user	What is the print and color in the 1st result?
system	the ballerinas in the 1st image has textile print soft color
user	And what about upper material and closure in the 3rd one?
system	the ballerinas in the 3rd image has adjustable ankle closure leather upper material
user	Which of the celebrities wear similar looking ballerinas in the 5th image?
system	celebrities cel_1002,cel_821 and cel_431 endorse this kind of ballerinas
user	The ballerinas in the 4th image will be paired well with what?
system	It can go well with rayon,silk saree material blouse and with full sleeved, fuchsia colours, flowy-olive print top and with slouchy-chic style bag
user	And how about with the 4th one?
system	It can go well with turtleneck and harem type jumpsuit and with cuff and peasant sleeve blouse
user	Which of the celebrities usually wear similar looking ballerinas in the 1st image?
system	celebrity cel_2623 endorses this kind of ballerinas
user	Will ballerinas be suitable for hand cold wash?
system	No we are sorry but we dont think it will be a good choice of wash.
user	‘see the 2nd image, what do you think is the color there?’
system	The color in 2nd image is burgundy
user	And what about the 5th image?
system	The style in 5th image is quality
user	‘Do you hope that product in the 5th result complement the one in this image?
system	No we regret it will not, sorry for the wrong options.
user	And for the one in 1st image?
system	No, we regret it won't have a great match
user	‘What will go along with this ballerinas?’
system	It can go well with logo-special print, canvas upper material footwear and with ombre patterned, suede material top
user	This was great, i guess i am done
system	Sure. Would be glad to help you again the future, we value your business.
user	Hi
system	Hello happy to help, please tell me how can i help you today?
user	Please show me loop type closure training shoes which is natural colored in size l for my cousin .
system	May i please ask the gender of your cousin?
user	female she is 47 years of age.
system	Great! Just give me a few seconds to search through my catalog, we really appreciate your patience.
system	Sorry for the inconvenience, but we regret to inform that I cant find anything in natural but do you want to see some in different color
user	‘How about showing me something similar to the 4th image?’
system	The similar looking ones are
user	What clean may go well with this training shoes?
system	It will suit well for machine and dry clean
user	What is the material in the 2nd image?
system	The training shoes in the 2nd image has synthetic and eva material
user	I dont like the 1st image . Show me something in fit as in this image
system	nan
user	I dont like the 1st result . Show me something in style as in the 3rd image
system	nan
user	I like these. Show me more in the upper material as in the 3rd image and the material as in the 1st image
system	nan
user	I do not like these. Show me in fit as in the 4th image from what you had previously shown me in training shoes
system	nan
user	What do you think about diamond shape watches and training shoes? Will they go well?
system	No we are sorry but we don't find it suitable.
user	And what about bag from bago brand
system	Yes, nice choice.
user	I like the 5th image . Show me something like it but in style as in this image
system	nan
user	I think the 1st one is nice. I want to buy that
system	Absolutely! Thank you for shopping with us, i hope you will love our services, feel free for any query
user	Hi
system	Hi we are here for you, can i help you with something today?
user	I am interested in casual type ankle length boots that he would like . he is 20 years of age.
system	Thanks for the info, we can certainly take a look please give us some time nan
user	I dont like the color in the 2nd image. Can you show me some more
system	nan
user	I like these. Show me more in the sole material as in the 3rd image
system	nan
user	I dont like the 2nd high tops. Show me something having a outdoor style
system	nan
user	Sort these by best seller ranking
system	nan
user	I do not like these. Please show me more in generic tipped type
system	Sorry we apologize, i dont seem to have any in generic but would you like in feet
user	Show me more in the style as in the 1st image
system	Sorry for making you wait, but we regret we couldnt find anything in breathability but would you like to see some in different toe
user	Sort these by best seller ranking
system	Sorry again for dissappointing you, i do not have the best seller ranking information for these
user	Thank you for showing, I think i am done for today
system	Sure. Would be glad to be of help in the future again, we're here for you whenever you need us
user	Hi there
system	Hello good morning, please tell me how i can help you today?
user	Hi, Can you show me blazer tinged with green color for myself .
system	Of course. Ill just take a few seconds to search quickly through my catalog, we truly appreciate your patience nan
user	Which of the celebrities endorse similar looking jacket as in the 2nd image?
system	celebrity cel_712 endorses this kind of jacket
user	What color is it in the 3rd image?
system	The color in 3rd image is green
user	What do you feel aboutjacket? Will that be suited for dry clean?
system	Yes we can assure it
user	And what about for machine
system	Yes it will be good as well
user	The 4th jacket looks catchy. Can I see something like it but in elegant type
system	Sorry for inconvenience, i dont think i have any party but would you like something in others
user	Sort these by best seller ranking
system	Sorry we regret to inform, i do not have the best seller ranking information for these
user	Thanks all this was very helpful
system	Sure you are welcome, have a fantastic evening
user	Hi
system	Hello we missed seeing you, please tell me what can i help you with today?
user	I would like to see few watches for myself .
system	May i please ask your gender
user	male I am 46 years of age.
system	Ok. This helpful Just give me a few seconds to search through my catalog quickly, we can look into this for you please have patience.
system	nan
user	Show me more images of the 2nd product from some different orientations
system	Hey we have Image from the right orientation
user	And what you think about the 4th one?
system	Image from the front and back views respectively, please consider
user	Which of the celebrities usually wear similar looking watch as in the 5th image?
system	celebrities cel_538 and cel_75 endorse this kind of watch, i hope it helps
user	And for the 5th one?
system	celebrities cel_968,cel_1495 and cel_1241 endorse this kind of watch, it can be a nice try for you
user	I dont like the 3rd result . Show me something in display type as in the 5th image
system	nan
user	What is the print and display type in the 2nd result?
system	the watch in the 2nd image has allover print analog display type
user	And material and display type in the 4th one?
system	the watch in the 4th image has hands display type silver material
user	Show me more images of the 5th product from some different orientations
system	Image from the right direction
user	‘Suggest me images of the 3rd result from all different directions’
system	Image from the right view
user	And for this 4th image
system	Image from the right orientation
user	Do you feel the style analog is in the 1st image?
system	Yes it is, might look good on you.
user	Will plain woven t-shirt and watch go well with each other?
system	Yes you have a great sense of fashion.
user	Show me something similar to the 5th image but in a different material
system	We have got The similar looking ones are
user	What clean will suit this watch?
system	It will suit well for cold and machine clean, will it be good enough
user	And how about which care?
system	It will suit well for hand care
user	What is the style in the 1st and 3rd images?
system	The style of the watch is analog in the 3rd image
user	Does celebrity cel_2030 usually wear the kind of watch in the 2nd image?
system	No we regret to inform. But Celebrities cel_42, cel_659 and cel_443 endorse this type of watch
user	And what about celebrity cel_244 for the 3rd?
system	Yes they do, you will like it. Celebrities cel_959 and cel_423 also endorse this type of watch
user	I think i want to buy the 3rd one
system	Sure. Thats a great choice Thanks for shopping with us.
user	Hi
system	Hello we are here to help, what can i help you with today?
user	I need to look for a few of your best black coloured trackpants for myself .
system	Please May i know your gender
user	female
system	Good!Showing you, we tryly appreciate just a minute nan
user	What will complement the trackwear in lycra material in the 5th result?
system	It can go well with smart style, smart colour t-shirt
user	Does celebrity cel_3187 endorse the kind of trackwear in the 1st image?
system	No we don't think so, sorry for disappointment.
user	Can I have images of the 1st result from all orientations?
system	Image from the front,right,back and left orientations respectively for you
user	and how about for 2nd image?
system	Image from the front,right,back and left views respectively
user	Will trackwear in the 1st image suit well for hand cold washing?
system	No we regret it won't be good
user	I dont like the 1st trackwear. Show me something in vishal mega mart brand type
system	nan
user	Show me more images of the 1st product from some different orientations
system	Image from the front,back and left directions respectively
user	Will stole make a good combination with any of these?
system	No it will not be a good option for you
user	Are the products in the 2nd, 3rd and 1st images suited for mild clean?
system	Yes definitely it will be best suited
user	And what about for drywarm
system	No we apologize but it will not be a good option.
user	What is the brand color in the 2nd result?
system	the trackwear in the 2nd image has black color vishal mega mart brand
user	And fit and type in the 3rd one?
system	the trackwear in the 3rd image has sportswear type regular fit
user	I think ill buy the 3rd one
system	Great choice Thanks for shopping with us, we wish you look great with these apparel.
user	Hello
system	Hi its so pleasing to have you, please tell me how can i help you?
user	I am very much keen on going through cargo with buttons of four type .
system	Can i please know your gender
user	female I am a 26 year old female.
system	Ok. This helpful, we sincerely appreciate your patience nan
user	Does celebrity cel_793 endorse the kind of chinos in the 4th image?
system	Yes we think they do, hope you like it too.
user	What other apparels and accessories are usually endorsed by celebrity cel_793?
system	godet pleats, pink pocket, full length jeggings and metallic colour, aviator formal style, mid low lehenga
user	And celebrity cel_13?
system	floral print, tunic peplum style night slip and gray colours romper are usually endorsed by celebrity cel_13
user	Show me something similar to the 4th image
system	The similar looking ones are
user	I dont like the length in the 1st image. Can you show me some more
system	nan
user	Show me something similar to the 2nd image but in a different material
system	The similar looking ones are
user	I want to shop for a few slim styled denim type jeggin with material made in leather .
system	Sorry i dont seem to have anything in denim, extremely sorry for the disappointment but would you like in other types of type
user	I dont like the 1st jeggings. Show me something in contour printed type
system	nan
user	What do you feel will go with skinny fit jeggings in the 1st result?
system	It can go well with hot style t-shirt, please consider
user	‘What about showing me something similar to the 1st image?’
system	The similar looking ones are
user	i want to go back and look at the chinos you had shown before I dont like the 3rd image . Show me something in style as in this image
system	nan
user	I think the 4th one is nice. I want to buy that
system	Great choice, we're glad you're loving our apparel selection
user	Hi
system	Hi glad to have you, please tell me what i can help you with?
user	I want to buy for my uncle. his age is 46 years.
system	Ok Good, this helpful, we can look into this for you please have patience.
user	I would love to look at some of your best included sleeves kurta that i can buy for him .
system	Surely. ill just quickly scan through my catalog, we do appreciate your patience nan
user	Is the color yellow blue in the 3rd result?
system	No we regret the color you thought. The color in the 3rd image is teal
user	Show me more images of the 5th product from some different orientations
system	Image from the front,right,back and left orientations respectively
user	And what about for the 2nd image
system	Image from the front,right,back and left orientations respectively
user	Which of the celebrities usually wear similar looking kurta as in the 2nd image?
system	celebrity cel_183 endorses this kind of kurta
user	‘And what do you feel about the 4th result? Is it suited for delicate hand wash?
system	No we regret to say, but it will look terrible together
user	From all orientations, show me images of the 3rd result
system	Image from the front,right,back and left orientations respectively
user	Does celebrity cel_372 usually wear the kind of kurta in the 4th image?
system	Yes, i hope you like it too. Celebrity cel_1539 also endorses this type of kurta
user	And celebrity cel_944 for the 3rd?
system	No sorry for the inconvenience.
user	‘What do you feel about care? What will suit this kurta?’
system	It will suit well for drywash and 30 degree delicate care, please be careful
user	Do you think that jeans will go well with kurta?
system	Yes definitely, it will be a great combination
user	Is the neck mandarin collar in the 2nd result?
system	Yes you are apsolutely correct, good observation.
user	What other apparels and accessories are usually worn by celebrity cel_944?
system	usually dobby weave type sweatshirt
user	I dont like the material in the 3rd image. Can you show me some more
system	nan
user	I think the 5th one is nice. I want to buy that
system	Absolutely! Thank you for shopping with us, we're so glad you enjoyed it.
user	Hi
system	Hello we are happy to have you, can i help you with something?
user	I want to see a few of your top classic fit derby of brand clarks that she would like . she is 33 years of age.
system	Oh. Good Sorry i dont have any in classic fit, sorry for the disappointment but would you like something in regular
user	‘And what do you feel about the 1st result? Is it suited for 30 degree delicate clean?
system	No we dont think so, really sorry
user	I dont like the 1st derby. Show me something that is sneaker in style
system	nan
user	‘Do you feel that product in the 1st result complement the one in this image?
system	No, it will not be good, please try something else
user	I dont like the 2nd result . Show me something in fit as in the 1st image
system	nan
user	I do not like these. Show me in style as in the 1st image from what you had previously shown me in derby
system	nan
user	Show me something similar to the 3rd image but in a different style
system	The similar looking ones are
user	Can you show in upper material similar to that usually worn by celebrity cel_246?
system	nan
user	Do you think that the product in the 3rd result will agree with the one in this image?
system	No, we apologize but consider something else.
user	And what do you think about with the one in this image?
system	Yes nice choice, well done
user	Show me more in the sole material as in the 2nd image
system	Sorry i dont seem to have anything in premium but would you like in other types
user	I am here to look for polycarbonate type sunglasses in a lightweight fit that i can gift her .
system	nan
user	Show me more images of the 2nd product from some different orientations
system	Image from the front,right,back and left view points respectively
user	Is the lens material polycarbonate in the 1st image, what do you think?
system	Yes you are aposolutely correct.
user	Do you think the sunglasses sporting wayfarer style rims in the 2nd image go with top?
system	Yes good decision
user	Thanks this was helpful, i guess i am done
system	Sure. Bye have a great weekend.
user	Hi
system	Hi good morning, what can i help you with today?
user	I am very much interested in casual type blouson with three buttons that i can gift my girlfriend . she is 17 years of age.
system	Ok we can look into this for you please have patience. nan
user	Show me more in the neck as in the 5th image
system	Sorry i dont think i have any rayon but would you like to see some in others
user	I guess i am done for today
system	Sure, would be glad if you can provide a feedback on your experience, have a great day.
user	Good Morning
system	Hi we are here, tell me how i can help you today?
user	I am here to see few of your top loop type closure sandal for myself .
system	It would help to also know your gender
user	female I am a lady, 40 years old
system	Great! Now ill be able to help you better let me take a quick scan through my catalogue of products
system	nan
user	Show me more images of the 3rd product from some different orientations
system	Sorry i couldnt find any other orientations for this image
user	I dont like the 4th result . Show me something in style as in the 1st image
system	nan
user	I like the 4th result . Show me something like it but in material as in the 1st image from what you had previously shown me in sandals
system	nan
user	What do you feel? Will the schutz branded sandals in the 4th result go well with suitcase made in aluminium material?
system	No we apologize for the disappointment.
user	And what about the leather type upper material sandals in this image with premium shorts?
system	Yes nice choice of apparel.
user	Please show me some of your top printed material bermuda shorts that i can buy .
system	nan
user	‘How do the images of 1st result from all different directions look like?’
system	Image from the front,back and left directions respectively
user	Do you think that shorts will be suited for regular care?
system	Yes it will.
user	And what about for machinewash
system	Yes its good for this as well
user	Do you think peeptoes go with any of these?
system	Yes it will definitely, nice choice
user	No this ok, but I want to go back and look at the sandals you had shown before Which of the celebrities endorse similar looking sandals as in the 4th image?
system	hey celebrities cel_89,cel_35 and cel_1053 endorse this kind of sandals
user	And as in the 1st one?
system	celebrity cel_35 endorses this kind of sandals
user	From all orientations, show me images of the 3rd result
system	Sorry i couldnt find any other orientations for this image
user	I would like to see few of your top pu soled peep-toes that would suit me .
system	nan
user	What other apparels and accessories are usually endorsed by celebrity cel_1053?
system	mostly sports type, rubber fabric, foam alligator skin upper material lifestyle shoes and sku toe style, rendering,bandanna patterns, vegan leather sole material sandals
user	I like the heel in the 3rd one but not the type. Can you show me some more
system	nan
user	Which of the celebrities usually wear peeptoes similar looking to the one in the 3rd image?
system	celebrities cel_127 and cel_495 endorse this kind of peeptoes
user	‘How do the images of 5th result from all different directions look like?’
system	Image from the front,right,back and left orientations respectively
user	What is the upper material type in the 3rd image?
system	The peeptoes in the 3rd image has synthetic upper material
user	And how about the material ?
system	The peeptoes in the 3rd image has pu synthetic material
user	Will the product in the 2nd image complement the kurta?
system	Yes it will, nice sense of fashion
user	See the 2nd peeptoes. Show me more like it but in beige coloured type
system	nan
user	Thanks for showing me, bye
system	Sure. Bye. Please come by again. have a great day.
user	Hi there
system	Hello glad to have you, is there anything i can help you with today?
user	I am looking to buy for my father who is 49 years of age.
system	Great! Now ill be able to help you better
user	I intend to look at your collection golden black color for band in a watch whose color is cool dark that i can gift him .
system	Of course. Just give me a few seconds to go through my catalog Sorry i dont think i have any golden black but i can show you some in yellow
user	Show me more images of the 3rd product from some different orientations
system	Image from the front,right,back and left orientations respectively
user	And what about the 1st image
system	Image from the front,right,back and left orientations respectively
user	I dont like the 1st result . Show me something in material as in the 3rd image
system	nan
user	Which of the celebrities usually wear watch similar looking to the one in the 4th image?
system	celebrities cel_2030 and cel_2170 endorse this kind of watch
user	I like the color in the 3rd one but not the type. Can you show me some more
system	nan
user	The watch in the 4th image will be paired well with what?
system	It can go well with adjustable normal fit glasses and with grey green,charcoal grey colored jeans
user	what do you think, with the 4th one?
system	It can go well with rich colored, adjustable or normal fitting sunglasses and with black coloring sling bag and with graphic printing, ripped jeans, casual straight size-fit jeans
user	I like the material in the 2nd one but not the color. Can you show me some more
system	nan
user	Will watch in the 3rd image be suitable for hand wash?
system	Yes it will, good consideration
user	And for the one in 2nd image
system	Yesit will surely go for it as well.
user	I like the 2nd one. I think ill buy that one
system	Great choice Thanks for shopping with us.
user	Good Morning
system	Hi a very good morning to you, tell me how i can help you?
user	I would be happy if you can show me few of your best suedesoled moccassins for myself .
system	Absolutely, our pleasure. Ill just take a few seconds to quickly browse through my catalog of clothes and accessories nan
user	What will pair well with the pumps in the 2nd image?
system	It can go well with full long, mid lower dress and with knit weave, pleated pleats top and with metal and metallic coloring cap
user	And how about with the 2nd one?
system	It can go well with wide type, adjustable closure, short sleeve dress and with flared fit, mid and short sized skirt and with white coloring, mid lower jeans and with kashana brand top
user	‘What about showing me something similar to the 3rd image?’
system	The similar looking ones are
user	‘Can you tell me whats the sole material in the 1st image?’
system	The pumps in the 1st image has suede sole material
user	I dont like the 5th pumps. Show me something having medium toes
system	nan
user	Show me more images of the 1st product from some different orientations
system	Image from the front,right,back and left viewpoints respectively
user	And what about the 5th image
system	Image from the front,back and left orientations respectively
user	What is the material type in the result 1st?
system	The pumps in the 1st image has synthetic and rubber material
user	And what can you tell about the 5th image
system	The pumps in the 5th image has patent leather and synthetic material
user	Do you think is the material two tone in the 3rd image?
system	No sorry for any inconvenience. The material in the 3rd image is patent leather
user	And it has toe seamless, is it ?
system	No, apologies for any disappointment. The toe in the 3rd image is medium
user	I think i want to buy the 3rd one
system	Great. I think thats a great choice
user	Hi there
system	Hi we are here for you, please tell me how can i help you today?
user	show me few soft heeled formal shoe having a regular style that i can gift my colleague .
system	May i please ask your colleagues gender
user	male he is 48 years of age.
system	Ok. Sorry i dont think i have anything in regular but would you like in sports
user	I dont like the 1st image . Show me something in type as in this image
system	nan
user	‘Is the sole material eel skin the 2nd one.. Can you tell me?’
system	No we regret this. The sole material in the 2nd image is rubber and lace
user	‘Can you show something similar to the 2nd image?
system	The similar looking ones are
user	Show me more in the fit as in the 1st image
system	nan
user	‘These doen’t seem that interesting. Show me more that is blue in colored
system	nan
user	Show me more images of the 1st product from some different orientations
system	Sorry i couldnt find any other orientations for this image
user	And what you think about the 2nd one?
system	Image from the front,right,back and left viewpoints respectively
user	What do you feel about the genuine leather material formal shoes in the 4th image? Will it pair well with sandals?
system	No we regret it will be a mismatch.
user	And what about with polo ?
system	Yes nice choice
user	Show me something like the one in 5th image
system	The similar looking ones are
user	Can you show similar to what celebrity cel_321 usually wears?
system	nan
user	Show the other apparels and accessories will suit the style of this formal shoes ?
system	espadrille,floaters and loafers will suite well
user	List other apparels and accessories may suit the style of this formal shoes ?
system	chappal will suite well
user	What is the sole material and upper material in the 1st result?
system	the formal shoes in the 1st image has leather upper material satin sole material
user	Do you think that formal shoes will be suited for hand wash?
system	Yes it will definitely, care is needed.
user	What about something for dry clean
system	Yes we suppose it will definitely be good for it as well.
user	Will formal shoes in the 1st image be suitable for cold wash-cleaning?
system	No we regret it will be a bad choice.
user	And for the one in the 4th image
system	No sorry again
user	Will black coloured messenger bag and formal shoes make a good pair?
system	Yes its a great pair
user	What is the print, sole material and color in the 5th result?
system	the formal shoes in the 5th image has lace print red color satin sole material
user	And print and upper material in the 2nd one?
system	the formal shoes in the 2nd image has lace print lace upper material
user	I am keen on browsing through slippers having material made out of synthetic for him .
system	nan
user	I dont like the 2nd result . Show me something in material as in the 4th image
system	nan
user	I dont like the print in the 4th image. Can you show me some more
system	nan
user	Show me more images of the 4th product from some different orientations
system	Image from the front,back and left orientations respectively
user	Thats it, i think ill buy the 4th one here.
system	Great choice Thank you for shopping with us
user	Hi there
system	Hello good to have you, tell me how i can help you?
user	I want to buy few lace printed brogues having resistant toes .
system	Of course. Just wait a few seconds while i search through my catalog nan
user	‘Can I have 3rd result’s images from all possible orientations’
system	Image from the front,right,back and left orientations respectively
user	I like the material in the 2nd one but not the fit. Can you show me some more
system	nan
user	Sort these by price
system	Sorry i do not have the price information for these, very sorry
user	I guess i am done for today
system	Sure. Bye. Please come by again.
user	Good Morning
system	Hello a very good morning to you, How can i help you today?
user	I need to look for a few of your best fashionable styled travel bag for my cousin .
system	Absolutely, we are here for you. Just wait a few seconds while i take a quick scan through my catalog of fashion items nan
user	Show me something similar to the 5th image but in a different print
system	The similar looking ones are
user	The 3rd travel bag looks catchy. Can I see something like it but that looks black colored
system	nan
user	I like the 1st image . Show something like it but in pink colored type
system	Sorry I couldnt find anything in spandex but i can show you some in handle
user	I dont quite like these. Show me more in the print as in the 4th image , the color as in the 2nd image and the material as in the 5th image from what you had shown in the second last time for travel bag
system	nan
user	Does celebrity cel_63 wear the kind of travel bag in the 1st image?
system	Yes nice observation, they do. Celebrities cel_212 and cel_968 also endorse this type of travel bag
user	What do you think about glasses? Will it go well with travel bag?
system	Yes it will be a great combination.
user	What can you say about the jacket?
system	Yes it will be goood too
user	Do you think wallet go with any of these?
system	Yes nice choice
user	What do you think about chino?
system	No it will not be good enough, sorry.
user	Does celebrity cel_113 usually wear the kind of travel bag in the 3rd image?
system	Yes it will. Celebrities cel_280, cel_3554 and cel_968 also endorse this type of travel bag
user	Show me something similar to the 5th image but in a different style
system	The similar looking ones are
user	What is the color and brand in the 3rd result?
system	the travel bag in the 3rd image has black color bagsrus brand
user	Show me more images of the 5th product from some different orientations
system	Image from the front and back viewpoints respectively
user	And what you think about the 1st one?
system	Image from the front and back views respectively
user	‘These results will make a great combination with what all fashion items?
system	It can go well with wide rim, metal frame material, glass,premium material sunglasses and with great fit, great colouring chinos and with impeccable or ideal style, purpledip branded, signature and classic print bag
user	What is the style type in the result 5th?
system	The style in 5th image is duffle
user	and what about the material ?
system	The material in 5th image is polyester
user	I think ill buy the 5th one
system	Absolutely. I think thats a fabulous choice
user	Good Morning
system	Hello good morning to you too, anything i can help you with?
user	I am looking to buy for my wife who is 49 years of age.
system	Thanks, this helpful, we truly appreciate your patience.
user	Please show me some loose fit casual-shoes having textile print that i can buy for her .
system	Absolutely we are here for you. Just give me a few seconds to browse through my catalog of items Sorry i dont think i have anything in textile but would you like something in others
user	What is the color type in the result 3rd?
system	The color in 3rd image is blue
user	I dont like the 3rd image . Show me something in style as in this image
system	nan
user	I like the fit in the 3rd one but not the style. Can you show me some more
system	nan
user	Do you think is the material leather in the 1st image?
system	Yes you are right.
user	Do you think is the style casual in the 3rd image?
system	Yes you are very correct.
user	What do you feel about the casual shoes having a casual fit in the 3rd image? Will it pair well with skirt?
system	Yes it will be great.
user	I dont like the 2nd casual shoes. Show me something of outdoor type
system	nan
user	‘Do you hope that product in the 2nd result complement the one in this image?
system	Yes they are very complementing.
user	And what about for the one in the 1st image?
system	Yes it will definitely good.
user	What is the color in the result 1st
system	The color in 1st image is premium
user	And what about in the 2nd image
system	The color in 2nd image is purple
user	I intend to see a few of your best washed jeans wash jeans that she would like .
system	nan
user	I want to buy the 1st one
system	Absolutely, I think thats a great jeans Hope you had a great shopping experience
user	Good Morning
system	Hello a very nice morning, anything i can help you with?
user	Can you show me a few of your top lace print wedges that i might like .
system	Absolutely we are glad to help. Got it. Showing in a minute nan
user	‘This wedges will be suited by what care?’
system	It will suit well for hand care
user	‘Which all will go with atleast one of these results?’
system	It can go well with green colored, viscose fabrics, palazzo style trouser and with analog style, strap fabrics, brown and metallic colours watch
user	I dont like the 1st wedges. Show me something in patent leather material type
system	nan
user	Show me more images of the 5th product from some different orientations
system	Image from the front,right,back and left views respectively
user	And what about for the 1st image
system	Image from the front,right,back and left directions respectively
user	Are the products in the 1st and 2nd images suited for mild cleaning washing?
system	Yes they need extra care
user	And how about for dry clean
system	Yes you are right.
user	Do you think that coldwash with suit the wedges in the 4th image?
system	No that will be very bad for the wedges.
user	I am very much keen on looking at maxi long full pants .
system	nan
user	Sort these by best seller ranking
system	Sorry i dont have the best seller ranking information for the rest
user	I like the 2nd result . Show me something like it but in style as in the 2nd image from what you had previously shown me in trouser
system	Sorry I couldnt find anything in bronze but i can show you in other type
user	Will trouser in the 2nd image go with dry wash?
system	No sorry to inform.
user	I dont like the 2nd result . Show me something in material as in the 4th image
system	nan
user	What is the style and type in the 3rd result?
system	the trouser in the 3rd image has nylon style waistband type
user	And how about type and material in the 2nd one?
system	the trouser in the 2nd image has dwr material cargo type
user	Hi, Can you show me some watches having display of stainless type .
system	nan
user	Will the silver color for strap in a watch in the 1st result go well with genuine leather or lace soled dress shoes?
system	No it will be a bad choice.
user	And how about the watch with a stainless type display in this image with cotton jersey t-shirt?
system	Yes nice choice
user	‘Does the 2nd image have the band material yellow gold?’
system	No sorry. The band material in the 2nd image is silver
user	Can I have images of the 3rd result from all orientations?
system	Image from the front,right,back and left orientations respectively
user	What will pair well with the watch in the 5th image?
system	It can go well with graphic type, blue color jeans and with barbie or bubble type, city or duffle style bag and with handle,sheer fabric top
user	what do you think, with the 5th one?
system	It can go well with navy neckline, zacharias brand, navy style jacket and with slim fit type, dark colouring, stylish regular collar blazer
user	I guess i am done for today
system	You are most welcome, we always enjoy having you on board
user	Hi there
system	Hello good to have you, can i help you with something today?
user	I am interested in looking at regular fit hoodie having a neckline shape of button down that she would like . she is 17 years of age.
system	Oh. Good, we greatly appreciate your patience. nan
user	Show me more images of the 1st product from some different orientations
system	Image from the front,back and left orientations respectively
user	And how about for the 2nd one as well
system	Sorry i couldnt find any other orientations for this image
user	‘How about the product in the 1st image and winter jacket? Will they pair well?
system	Yes it will be a good choice
user	And for the one in 2nd image?
system	No it will be really wrong together.
user	Show me something similar to the 2nd image but in a different material
system	The similar looking ones are
user	I like the 4th image . Show something like it but having thiswear brand
system	nan
user	Show me something like the 3rd one but in collar as in the 4th image from what you had previously shown me in hoodie
system	nan
user	What is the length type in the 2nd image?
system	The hoodie in the 2nd image has full length
user	And how about the collar ?
system	The hoodie in the 2nd image has small collar
user	Show me more images of the 1st product from some different orientations
system	Image from the left viewpoint
user	I liked the 2nd hoodie. Can I see something like it but in cuff sleeved
system	Sorry I cant find anything in hooded but i can show you some in other type
user	Sort these by best seller ranking
system	Sorry i do not have the best seller ranking information for these
user	I guess i am done for today
system	Sure. Anytime, we're here also if you need us
user	Good Morning
system	Hello such a nice morning with you, tell me how i can help you today?
user	I would like to see few of your top back pants pocket cargo for myself .
system	Absolutely we are glad. Got it. Just showing you in a minute nan
user	What is the fit in the 3rd and 1st images?
system	The fit of the chinos is straight leg,elastic and rise in the 3rd image
user	Show me more images of the 5th product from some different orientations
system	Sorry i couldnt find any other orientations for this image
user	Show me more in the material as in the 4th image
system	Sorry I cant find anything in design but would you like to see some in other print
user	I like these. Show me more in the color as in the 1st image
system	nan
user	‘Is the fit bootcut in the 1st one.. Can you tell me?’
system	No sorry for the information. The fit in the 1st image is inseam
user	‘What do you think about the 3rd image?. Is the material 100% polyester?’ there?
system	Yes you are very correct.
user	I like the style in the 5th one but not the fit. Can you show me some more
system	nan
user	Will chinos in the 3rd image suit well for dryclean?
system	Yes it will be well suited
user	And for the one in 4th image
system	Yes again nice choice.
user	What is the style in the 2nd and 3rd images?
system	The style of the chinos is slim in the 2nd and 3rd image
user	And what about in the 1st and 4th images?
system	The style of the chinos is slim in the 4th image
user	Show me something similar to the 5th image but in a different style
system	The similar looking ones are
user	What is the length and color in the 3rd result?
system	the chinos in the 3rd image has dark color full length
user	And length and fit in the 4th one?
system	the chinos in the 4th image has full length skinny fit
user	Which of the celebrities wear similar looking chinos as in the 4th image?
system	celebrities cel_84 and cel_56 endorse this kind of chinos
user	What other apparels and accessories will match the style of this chinos ?
system	casual trousers and pants will suite well
user	‘These results will go well with which all items?’
system	It can go well with trendy casual type, base fabrics, leather or canvas upper material sandals and with navy style, grey black color, navy neck blouse
user	I would be happy if you can show me some of your top three colored different casual trouser flaunting three buttons that i would like .
system	nan
user	I do not like these. Please show me more in blue colored type
system	nan
user	I think the 1st one is nice. I want to buy that
system	Absolutely! Hope you had a great shopping experience
user	Hello
system	Hello good morning, is there anything i can help you with today?
user	Can you show me a few of your best jstyle branded cufflinks having regular fitting .
system	Surely. ill just search through my catalog quickly Sorry i dont have any in jstyle but would you like to see some in newland
user	What is the type and style in the 1st result?
system	the cufflinks in the 1st image has regular style pocket type
user	‘Can I have 1st result’s images from all possible orientations’
system	Image from the front orientation
user	‘This cufflinks would be paired well by what?’
system	It can go well with shirt sports type, illusion neck jacket
user	Will cufflinks be suitable for cold hand wash cleaning?
system	No it is not good, sorry
user	What about something for regular wash
system	Yes definitely, you can try.
user	I dont like the type in the 1st image. Can you show me some more
system	nan
user	I dont like the 2nd cufflinks. Show me something adorned with jacquard prints
system	nan
user	Can I have images of the 3rd result from all orientations?
system	Image from the front and back orientations respectively
user	I dont like the 3rd image . Show me something in type as in this image
system	nan
user	What is the brand, fit and style in the 4th result?
system	the cufflinks in the 4th image has digabi brand multi style casual fit
user	And color and brand in the 3rd one?
system	the cufflinks in the 3rd image has multi color digabi brand
user	What is the fit and style in the 2nd result?
system	the cufflinks in the 2nd image has delicate style casual fit
user	And material and style in the 1st one?
system	the cufflinks in the 1st image has formal style zinc alloy material
user	Will cufflinks suit cold hand cleaning?
system	No sorry for the inconvenience
user	‘What items will complement the look of the 4th image?’
system	It can go well with multiple-beautiful style, comfort and great fitted bow tie and with sports type jacket
user	And what about with the 4th one?
system	It can go well with dan smith brand, shimmer,poly fabrics bow tie and with brass fabric suit and with velvet materials bag
user	Thank you for helping me, bye
system	Sure. Would be glad to help you again the future
user	Good Morning
system	Hi we are here, tell me how i can help you today?
user	I need to see few of your best narrow fitted resistant toe boot in stripe pattern that would suit me . I am a 24 year old man.
system	Thanks for the information Sorry i dont have any in stripe but would you like something in other types
user	How do you feel about the boots? Will it be suitable for dryclean?
system	Yes it will be good.
user	I like the length in the 1st one but not the material. Can you show me some more
system	nan
user	I like the 4th image . Show something like it but in natural type tip type
system	Sorry i dont seem to have anything in resistant but would you be interested in seeing some in others
user	Thanks for showing me, bye
system	Sure. Bye we're here for you whenever you need us
user	Good Morning
system	Hello a very good morning, anything i can help you with today?
user	I am very much keen on great fit gloves designed with embroidered type prints that would suit me .
system	May i know your gender
user	female I am 25 yr old.
system	Thanks for the information Ill just take a few seconds to quickly browse through my catalog of fashion items
system	nan
user	Will the product in the 1st result go with the one in this image?
system	Yes, it will definitely.
user	What clean may go well with this gloves?
system	It will suit well for professional and cold clean
user	Show me something similar to the 1st image but in a different style
system	The similar looking ones are
user	Show me more images of the 1st product from some different orientations
system	Sorry i couldnt find any other orientations for this image
user	And what about for the 5th image
system	Sorry i couldnt find any other orientations for this image
user	‘Suggest me images of the 2nd result from all different directions’
system	Image from the front and back view-points respectively
user	Show me more in the type as in the 3rd image
system	Sorry I couldnt find anything in usa but would you like in different style
user	I would love to buy party-dress in casual type that would suit me .
system	nan
user	I like these. Show me more in the style as in the 2nd image and the type as in the 4th image
system	nan
user	I think ill buy the 3rd one
system	Sure. Thats a great choice Thank you for shopping with us
user	Good Morning
system	Hi glad to have you, is there anything i can help you with?
user	I am quite fond of leather type upper material but i dislike genuine leather type upper material in brogues . I am very much interested in browsing through your collection of ones that would suit me .
user	I am a guy, 33 years of age.
system	Thanks for the information nan
user	I dont like the 3rd result . Show me something in material as in the 4th image
system	nan
user	‘How about showing me something similar to the 3rd image?’
system	The similar looking ones are
user	I like the kind of style usually worn by celebrity cel_768. Can you show more like those?
system	nan
user	‘Can you think of something that will go with this brogues?’
system	It can go well with slim fitted trousers and with leatherite or brown fabrics jacket
user	Which of the celebrities usually wear similar looking brogues as in the 3rd image?
system	celebrities cel_395 and cel_529 endorse this kind of brogues
user	And as in the 1st one?
system	celebrities cel_395 and cel_237 endorse this kind of brogues
user	Show me something similar to the 3rd image but in a different material
system	The similar looking ones are
user	I like the kind of brogues endorsed by celebrity cel_483. Can you show more like those?
system	nan
user	Do you feel the upper material genuine leather is in the 4th image?
system	Yes we you really correct about it.
user	And it has style chunky ?
system	No. The style in the 4th image is designer
user	I think ill buy the 4th one
system	Absolutely, I think thats a great brogues, have a good evening.
user	Hello
system	Hello we are happy to help, is there anything i can help you with today?
user	I would love to look for resistant toe casual shoe which is of karizma brand that my colleague would like .
system	Surely. ill just quickly browse through my catalog of clothes and accessories Sorry i dont seem to have anything in karizma but i can show you some in other type
user	I like the type in the 5th one but not the brand. Can you show me some more
system	nan
user	Show me more images of the 4th product from some different orientations
system	Image from the front,back and left point of views respectively
user	I dont like the 5th casual shoes. Show me something in pu sole material type
system	nan
user	I dont like the 2nd image . Show me something in fit as in this image
system	nan
user	I like the kind of casual shoes endorsed by celebrity cel_1635. Can you show more like those?
system	nan
user	I like these. Show me more in the upper material as in the 3rd image
system	nan
user	Do you think that the product in the 2nd result will agree with the one in this image?
system	No we are sorry.
user	What do you think about striped patterned jeans and casual shoes? Will they go well?
system	Yes, it is a fantastic choice.
user	Can I have images of the 3rd result from all orientations?
system	Image from the front,right,back and left orientations respectively
user	List other apparels and accessories may suit the style of this casual shoes ?
system	chappals and slippers will suite well
user	what about this classic retro ?
system	slip-ons and slipon will suite well
user	I would like to look at a few of your best embroidered patterned thong toed slippers having anti fitting that he would like .
system	Sorry i dont think i have anything in thong but i can show you in different toe
user	I think ill buy the 1st one
system	Great. I think thats a great choice Thanks for shopping with us.
user	Hi
system	Hi here for you, can i help you with something?
user	I am not quite fond of black coloured but i like grey coloured for trackpants . I intend to see few of your best ones for myself .
system	It would help to know your gender.
user	male
system	Surely. Just wait a few seconds while i search through my catalog of products nan
user	‘Did you check the type in the 5th image? What is it?’
system	The trackpants in the 5th image has sportswear,waistband pocket type
user	And about the print ?
system	The trackpants in the 5th image has melange and stripes print
user	Do you think that the 5th result is suited for seperate hand wash-cleaning?
system	No it will be really bad, sorry
user	And for the 1st results?
system	No, again very sorry
user	I dont like the 2nd result . Show me something in color as in the 1st image
system	nan
user	I like these. Show me more in the style as in the 5th image from what you had previously shown me in trackpants
system	nan
user	Can you show similar to that usually worn by celebrity cel_37?
system	nan
user	From all orientations, show me images of the 4th result
system	Image from the front,right,back and left view points respectively
user	Show me more images of the 5th product from some different orientations
system	Image from the front,right,back and left directions respectively
user	And what about the 2nd image
system	Image from the front,right,back and left directions respectively
user	What is the pocket in the 1st and 5th images?
system	The pocket of the trackpants is sides side pockets cotton rich jersey fabric in the 1st image
user	Show me more in the print as in the 2nd image
system	nan
user	Will the product in the 1st result make a nice pair with the blue colored footwear in this image?
system	Yes it will really good together.
user	What about the stripe patterned dressed pant in this image?
system	No it will be really bad.
user	Does celebrity cel_960 usually wear the kind of trackpants in the 1st image?
system	Yes its a regular wear, hope you like it too.
user	And what about celebrity cel_423 for the 3rd one?
system	Yes you are right.
user	What other apparels and accessories are usually endorsed by celebrity cel_960?
system	foulard,dot prints, slim fit denim shorts and plain weave, standard and festive style outerwear are worn by celebrity cel_960
user	And how about celebrity cel_423?
system	elegant type, lace or benglory material denim shorts mostly
user	I dont like the 3rd trackpants. Show me something in cotton material type
system	nan
user	What other apparels and accessories are usually endorsed by celebrity cel_423?
system	celebrity cel_423 usually endorses net and georgette material denim shorts
user	And what about what about celebrity cel_37?
system	geek style, red color denim shorts usually
user	I like the style in the 3rd one but not the pocket. Can you show me some more
system	Sorry I couldnt find anything in metallic but do you want to see some in regular
user	I think i want to buy the 1st one
system	Great choice, we're glad you're enjoying the new options
user	Hi there
system	Hi good to have you, can i help you with something today?
user	Can you show me a few of your top giorgio brand loop closure shoes having casual style that he would like .
system	Surely. Just wait a few seconds while i make a quick search through my catalog Sorry i dont seem to have any in loop but i can show you some in other types
user	Will footwear be suited for dryclean?
system	Yes it will be good for it.
user	I dont like the color in the 3rd image. Can you show me some more
system	nan
user	What is the type in the 2nd and 3rd images?
system	The type of the footwear is graphic in the 3rd image
user	Will the regular patterned chinos in this image enhance the look of the product in the 2nd result ?
system	Yes you are apsolutely correct about it.
user	‘What do you feel about clean? Which one will suit this footwear?’
system	It will suit well for regular clean
user	Which of the celebrities endorse similar looking footwear as in the 5th image?
system	celebrities cel_990,cel_2538 and cel_1520 endorse this kind of footwear
user	I dont like the 5th result . Show me something in brand as in the 3rd image
system	nan
user	‘How do the images of 5th result from all different directions look like?’
system	Sorry i couldnt find any other orientations for this image
user	And some suggestions for 4th image
system	Sorry i couldnt find any other orientations for this image
user	I dont like the 3rd footwear. Show me something with regular fitting
system	nan
user	I dont like the fit in the 2nd image. Can you show me some more
system	nan
user	Do you feel that normal cleaning washing be suited for the footwear in the 3rd image?
system	No we differ, sorry.
user	And what can you say about the one in 2nd image?
system	No we apologize.
user	What is the style and toe in the 4th result?
system	the footwear in the 4th image has industrial style safety toe
user	And upper material and style in the 3rd one?
system	the footwear in the 3rd image has rubber upper material bootie style
user	Does celebrity cel_522 wear the kind of footwear in the 4th image?
system	No we regret to inform.
user	I like the style in the 1st one but not the color. Can you show me some more
system	nan
user	Which of the celebrities wear similar looking footwear as in the 2nd image?
system	celebrities cel_2167 and cel_1520 endorse this kind of footwear
user	And as in 3rd?
system	celebrities cel_647,cel_1520 and cel_199 endorse this kind of footwear
user	‘Is the upper material leather in the 1st one.. Can you tell me?’
system	Yes you are right, good observation.
user	I think i want to buy the 1st one
system	Great. I think thats a great choice Thanks for shopping with us.
user	Hi there
system	Hi a very good day to you, tell me how i can help you?
user	I want to look for moisture wicking material trousers having slim shape that would suit me . I am a 17 yr old girl.
system	Thanks for the info nan
user	‘How do the images of 2nd result from all different directions look like?’
system	Sorry i couldnt find any other orientations for this image
user	I dont like the 1st result . Show me something in fit as in the 3rd image
system	nan
user	I dont like the 3rd result . Show me something in fit as in the 2nd image
system	nan
user	I dont like the 1st trousers. Show me something in polyester material
system	nan
user	I dont like the 2nd result . Show me something in fit as in the 1st image
system	nan
user	Show me more images of the 4th product from some different orientations
system	Image from the front and back views respectively
user	And what about the 1st image
system	Image from the front,back and left point of views respectively
user	Show me more in the type as in the 1st image
system	Sorry i dont seem to have anything in ruched but do you want to see some in other type
user	I guess i am done for today
system	Sure you are welcome, we always enjoy having you on board
user	Hello
system	Hi, anything i can help you with?
user	I would love to see few moccassins tinged with metallic color for myself .
system	Of course. ill just search through my catalog quickly nan
user	‘what type is it in the 4th image?’
system	The pumps in the 4th image has slip type
user	I dont like the 5th result . Show me something in material as in the 1st image
system	nan
user	Show me more images of the 5th product from some different orientations
system	Sorry i couldnt find any other orientations for this image
user	Show me more images of the 1st product from some different orientations
system	Sorry i couldnt find any other orientations for this image
user	Does celebrity cel_581 usually wear the kind of pumps in the 3rd image?
system	No. But Celebrity cel_1589 endorses this type of pumps
user	I dont like the 4th result . Show me something in type as in the 3rd image
system	nan
user	Show me something similar to the 5th image but in a different color
system	The similar looking ones are
user	I like these. Show me more in the upper material as in the 9th image and the material as in the 4th image
system	nan
user	What care would be suited for pumps in 4th, 3rd and 5th images ?
system	The pumps in the 4th,3rd and 5th images will suit well for dry clean,handwash care
user	Show me something similar to the 5th image
system	The similar looking ones are
user	Do you think that pumps will be suited for easy hand washing?
system	No
user	Will pumps be suitable for dryclean?
system	Yes
user	What about hand wash?
system	Yes
user	Which of the celebrities usually wear similar looking pumps as in the 5th image?
system	celebrity cel_2623 endorses this kind of pumps
user	And as in the 1st one?
system	celebrity cel_151 endorses this kind of pumps
user	Do you feel that pumps in the 5th image be suited for normal washing?
system	No
user	Show me something like the one in 6th image
system	The similar looking ones are
user	Show me something like the 5th one but in color as in the 8th image from what you had previously shown me in pumps
system	nan
user	Show me more images of the 4th product from some different orientations
system	Image from the front and right views respectively
user	Thanks for showing me, bye
system	Glad it was helpful
user	Hello
system	Hello, How can i help you today?
user	Can you show me a few of your top loafers that would suit me . I dont like navy colored but am fine with black colored .
user	I am a guy, 16 years old
system	Oh. Good Ill just take a few seconds to go through my catalog of items
system	nan
user	Show me items similar to the 5th image
system	The similar looking ones are
user	Does celebrity cel_2644 usually wear the kind of loafers in the 1st image?
system	Yes.
user	Can you list images of the 5th result from all orientations?
system	Image from the front,right,back and left orientations respectively
user	Show me something similar to the 2nd image but in a different type
system	The similar looking ones are
user	What is the style in the 2nd and 1st images?
system	The style of the loafers is casual in the 1st and 2nd image
user	Which of the celebrities usually wear loafers similar looking to the one in the 3rd image?
system	celebrity cel_2137 endorses this kind of loafers
user	And how about as in the 5th one?
system	celebrities cel_2137,cel_538 and cel_37 endorse this kind of loafers
user	I dont like the material in the 1st image. Can you show me some more
system	nan
user	I like these. Show me more in the upper material as in the 4th image
system	nan
user	Sort these by price
system	Sorry i do not have the price information for these
user	This was great, i guess i am done
system	Sure. Would be glad to be of help in the future again
user	Hi there
system	Hi, please tell me what can i help you with today?
user	I want to buy for my aunt. she is 42-yr old.
system	Thanks for the info
user	I would be happy if you can show me adult styled slipper of large size for her .
system	Sure. Just wait a few seconds while i scan through my catalog nan
user	Which of the celebrities endorse similar looking slippers as in the 1st image?
system	celebrity cel_14 endorses this kind of slippers
user	Show me more images of the 1st product from some different orientations
system	Image from the front orientation
user	What is the type in the result 1st?
system	The type in 1st image is comfortable and slip
user	What do you feel aboutslippers? Will that be suited for machine cleaning?
system	Yes
user	‘What do you feel about clean? Which one will suit this slippers?’
system	It will suit well for cold water and soft clean
user	And what about which care?
system	It will suit well for normal and hand care
user	Show me items similar to the 1st image
system	The similar looking ones are
user	‘Suggest me images of the 1st result from all different directions’
system	Image from the front,right,back and left view points respectively
user	And what about for 5th image
system	Image from the front,right,back and left directions respectively
user	‘How about showing me something similar to the 5th image?’
system	The similar looking ones are
user	Sort these by price
system	Sorry i do not have the price information for these
user	Thank you i am done looking i think
system	Absolutely
user	Hi there
system	Hello, is there anything i can help you with today?
user	I intend to look at a few outdoor type wraparound for myself .
system	Absolutely. let me take a quick scan through my catalogue of clothes and accessories nan
user	Which of the celebrities usually wear glasses similar looking to the one in the 2nd image?
system	celebrities cel_759,cel_1520 and cel_183 endorse this kind of glasses
user	Show me something similar to the 5th image but in a different frame material
system	The similar looking ones are
user	Does celebrity cel_144 wear the kind of glasses in the 3rd image?
system	No. But Celebrity cel_1635 endorses this type of glasses
user	‘What is the 2nd image’s type ?’
system	The type in 2nd image is sports
user	Do you expect the product in this image to complement the 2nd result?
system	No
user	And for the one in 1st image?
system	No
user	Do you think that the glasses that is outdoor type in the 1st image go with mufler?
system	No
user	how about with rucksack?
system	No
user	See the 3rd glasses. Can I have more like it but in wayfarer rim type
system	Sorry I couldnt find anything in outdoor but do you want to see some in other types of type
user	Thank you for helping me, bye
system	Absolutely
user	Good Morning
system	Hello, please tell me what can i help you with today?
user	I am interested in looking at a few of your best alvaro castagnino brand muffler that is day in style that would suit me .
system	Surely. let me just search through my catalogue quickly Sorry i dont seem to have anything in alvaro castagnino but i can show you some in simplicity
user	Show me more images of the 1st product from some different orientations
system	Image from the front and back orientations respectively
user	I dont like the 1st image . Show me something in material as in this image
system	nan
user	I like the 2nd image . Show something like it but with comfy fitting
system	Sorry i dont seem to have anything in viscose but would you like something in other types
user	Do you expect the product in the 1st result to agree with the one in this image?
system	No
user	The 1st scarf looks catchy. Can I see something like it but in great style type
system	nan
user	I like these. Show me more in the color as in the 1st image
system	nan
user	I would love to see a few of your top loose fitting provogue branded formal-shoes in great style for myself .
system	Sorry I couldnt find anything in great but i can show you in business
user	How about the product in the 1st image? Will it go well with watch?
system	Yes
user	‘What about showing me something similar to the 1st image?’
system	The similar looking ones are
user	Are the products in the 3rd, 2nd and 1st images suited for dryclean?
system	Yes
user	And the ones in the 4th and 5th images?
system	Yes
user	I like the 3rd image . Show me something like it but in style as in this image
system	nan
user	I do not like these. Show me more
system	nan
user	I dont like the print in the 5th image. Can you show me some more
system	nan
user	I would love to look for traditional styled watches with three colors .
system	nan
user	Show me more in the dial color as in the 1st image
system	nan
user	Can I have images of the 3rd result from all orientations?
system	Image from the front,right and back view-points respectively
user	No ditch the watch I want to go back and look at the scarf you had shown previously Can I have images of the 5th result from all orientations?
system	Image from the left direction
user	And for this 4th image
system	Sorry i couldnt find any other orientations for this image
user	Show me something similar to the 3rd image but in a different style
system	The similar looking ones are
user	What is the type in the result 2nd
system	The type in 2nd image is rugby wide
user	And how about in the 1st image
system	The material in 1st image is wool
user	Thanks for showing me, bye
system	Sure. Bye. Do visit us again
user	Hi there
system	Hi, tell me how i can help you?
user	Can you show me a few boots which is of ferro aldo brand that my friend would like .
system	Of course. let me take a quick scan through my catalogue of products nan
user	What is the brand print in the 5th result?
system	the boots in the 5th image has lace print ferro aldo brand
user	I dont like the 3rd boots. Show me something in design patterned type
system	nan
user	Which of the celebrities wear similar looking boots as in the 1st image?
system	celebrity cel_1128 endorses this kind of boots
user	I dont like the 5th boots. Show me something having suede material
system	nan
user	What clean would be suited for boots in 3rd and 4th images ?
system	The boots in the 3rd and 4th images will suit well for dryclean,cold,hand clean
user	And for the 2nd and 1st images?
system	The boots in the 2nd and 1st images will suit well for dry clean,dryclean,machine clean
user	Which of the celebrities usually wear boots similar looking to the one in the 4th image?
system	celebrities cel_1128 and cel_1663 endorse this kind of boots
user	And for the 3rd one?
system	celebrities cel_768 and cel_943 endorse this kind of boots
user	What other apparels and accessories does celebrity cel_1663 usually wear?
system	genuine leather sole, smart casual style canvas shoes and texture pincheck prints, velcro closing flipflops usually
user	And celebrity cel_943?
system	velcro closure, sku toed flipflops mostly
user	‘Is there something that will go well this boots?’
system	It can go well with denim type, jersey and denim style trousers
user	I am here to look for a few of your best flip flop that he would like .
system	nan
user	Thats it, im buying the one in the 3rd image.
system	Great. I think thats a great choice Thanks for shopping with us.
user	Hi
system	Hi, anything i can help you with today?
user	I am interested in looking at some of your best natural shaped loafers with natural styled tip .
system	Of course. Just give me a few seconds to scan through my catalog of fashion items nan
user	I dont like the 4th loafers. Show me something containing the tpr material sole
system	nan
user	Does celebrity cel_465 wear the kind of loafers in the 3rd image?
system	Yes. Celebrities cel_8 and cel_1261 also endorse this type of loafers
user	What is the upper material in the 1st image?
system	The upper material in 1st image is synthetic
user	See the 1st loafers. Can I have more like it but in rubber type upper material type
system	Sorry i dont have any in rubber but i can show you some in other type
user	Sort these by best seller ranking
system	Sorry i do not have the best seller ranking information for these
user	Thank you for helping me, bye
system	Sure. Bye
user	Hi
system	Hi, what can i help you with today?
user	Please show me some stiletto with silver color for myself .
system	Absolutely. Just give me a few seconds to go through my catalog nan
user	I dont like the 1st image . Show me something in color as in this image
system	nan
user	Can I have images of the 4th result from all orientations?
system	Image from the front,right,back and left orientations respectively
user	And what about for 2nd image
system	Image from the front,right,back and left orientations respectively
user	Show me more images of the 5th product from some different orientations
system	Image from the front,back and left point of views respectively
user	I dont like the upper material in the 4th image. Can you show me some more
system	nan
user	I like the color in the 5th one but not the style. Can you show me some more
system	nan
user	Show me more in the style as in the 3rd image from what you had previously shown me in stilettos
system	Sorry I cant find anything in york but would you like in classic
user	What will pair well with the stilettos in the 2nd image?
system	It can go well with navy or white coloring, formal,party style blouse and with solid pattern, regular fitting jacket
user	Show me more images of the 2nd product from some different orientations
system	Image from the front,back and left orientations respectively
user	And what can you say about the 1st product
system	Sorry i couldnt find any other orientations for this image
user	I dont like the 2nd stilettos. Show me something having material in lace
system	nan
user	I like these. Show me more in the style as in the 4th image , the type as in the 1st image and the fit as in the 1st image from what you had previously shown me in stilettos
system	nan
user	Thanks for showing me, bye
system	Sure. Bye. Please come by again.
user	Hi there
system	Hello please tell me, anything i can help you with today?
user	I am interested in looking at a few dual styled watches having brand kenneth cole that i can buy for my buddy .
system	May i please ask the gender of your buddy?
user	male he is 32 years of age.
system	Oh. Good Sorry I cant find anything in kenneth cole but i can show you some in oura
user	Show me something similar to the 1st image but in a different style
system	The similar looking ones are
user	I like the 5th image . Show something like it but with 23 cm size
system	nan
user	‘Have you checked the color in the 4th image? What is it?’
system	The color in 4th image is white
user	Does celebrity cel_3554 wear the kind of watch in the 3rd image?
system	Yes. Celebrities cel_834 and cel_817 also endorse this type of watch
user	Do you think that the product in the 1st result will agree with the one in this image?
system	No
user	And how about with the one in this image?
system	No
user	I intend to see relief toe clog that he would like .
system	nan
user	These don’t quite match my taste. Please show me more in eva material type
system	nan
user	Are the products in the 1st and 2nd images suited for dry clean?
system	Yes
user	Show me more images of the 2nd product from some different orientations
system	Image from the front,right,back and left view-points respectively
user	Will the product in the 2nd result pair well with the ethnic styled dressed pant in this image?
system	No
user	Show me more images of the 1st product from some different orientations
system	Image from the front,right,back and left views respectively
user	I think ill buy the 1st one
system	Sure. Thats a great clog
user	Good Morning
system	Hi, what i can help you with?
user	I am keen on looking at some full lengthed casual trousers that i can buy for my cousin .
system	It would help to also know your cousins gender
user	female she is 37 years of age.
system	Ok Good, this helpful Just wait a few seconds while i take a quick scan through my catalog of products
system	nan
user	I like the fit in the 4th one but not the color. Can you show me some more
system	nan
user	I like these. Show me more in the print as in the 1st image
system	nan
user	Does celebrity cel_151 endorse the kind of casual trousers in the 4th image?
system	No.
user	How about the product in the 5th result? Do you think it will go with the casual shoes that is mostly brown in color in this image?
system	Yes
user	And what about the sandals sporting an elastic closure I see in this image?
system	Yes
user	I am here to buy some adjustable ankle closure sandal that is sports type that i can buy for her .
system	nan
user	I dont like the 2nd image . Show me something in sole material as in this image
system	nan
user	I dont quite like these. Show me more in the material as in the 5th image ,the sole material as in the 3rd image and the toe as in the 4th image
system	nan
user	I do not like any of these so much. Show me more
system	nan
user	Do you expect the product in the 2nd result to go along with the one in this image?
system	No
user	And what do you think about with the one in this image?
system	No
user	‘Did you check the type in the 4th image? What is it?’
system	The type in 4th image is ethnic and slip
user	‘Suggest me images of the 3rd result from all different directions’
system	Image from the front,right,back and left orientations respectively
user	And some suggestions for 5th image
system	Image from the front,right,back and left orientations respectively
user	I would be happy if you can show me casual shoe for her .
system	nan
user	What is the color and material in the 3rd result?
system	the casual shoes in the 3rd image has brown color synthetic material
user	Will casual shoes suit cold wash?
system	No
user	Show me more in the color as in the 1st image
system	nan
user	I like the 2nd one. I think ill buy that one
system	Sure. Thats a great casual shoes
user	Hello
system	Hello, please tell me what can i help you with?
user	I need to shop for few boot having insole heels for my friend .
system	May i know your friends sex?
user	male he is 41 years of age.
system	Great! nan
user	‘Did you check the type in the 5th image? What is it?’
system	The type in 5th image is modern
user	And what about the 4th image?
system	The type in 4th image is modern
user	What is the style and upper material in the 2nd result?
system	the boots in the 2nd image has canvas upper material suede style
user	And heel and fit in the 1st one?
system	the boots in the 1st image has comfort fit insole heel
user	Will boots in the 1st image go with normal hand wash cleaning?
system	No
user	What about the 4th image?
system	No
user	What will pair well with the boots in the 5th image?
system	It can go well with contrast collaring, casual fitted t-shirt
user	And what do you think, with the 5th one?
system	It can go well with black frame color glasses and with green colors chinos and with fastrack branded watch
user	Show me more in the heel as in the 1st image
system	Sorry I couldnt find anything insole but would you like in other type
user	show me a few of your best 100%cotton material chinos thats flat front looking in type that i can buy for him .
system	Sorry i dont think i have any 100%cotton but would you be interested in seeing some in pu
user	Will the 3rd result pair well with a oxford toe brogues?
system	Yes
user	I dont like the 4th result . Show me something in type as in the 3rd image
system	nan
user	Does celebrity cel_12 usually wear the kind of chinos in the 1st image?
system	No. But Celebrity cel_90 endorses this type of chinos
user	Im interested in buying the 1st one
system	Great choice Thank you for shopping with us
user	Hi
system	Hello, tell me how i can help you today?
user	I am buying for my friend who is 47 years of age.
system	Oh. Good
user	I would love to look at your collection durable heeled loafers that i can buy for him .
system	Sure. let me just make a quick search through my catalogue of products nan
user	Which of the celebrities usually wear loafers similar looking to the one in the 5th image?
system	celebrities cel_1367,cel_1647 and cel_37 endorse this kind of loafers
user	And as in 3rd?
system	celebrity cel_29 endorses this kind of loafers
user	What about the 3rd result? Will it pair well with the one in this image?
system	Yes
user	Show me more images of the 4th product from some different orientations
system	Sorry i couldnt find any other orientations for this image
user	And how about for the 3rd one as well
system	Image from the front,back and left orientations respectively
user	‘How about the 5th result? Is it suited for dryclean?
system	Yes
user	What is the sole material and heel in the 4th result?
system	the loafers in the 4th image has durable heel genuine leather sole material
user	And style and toe in the 3rd one?
system	the loafers in the 3rd image has durable style moccasin toe
user	What other apparels and accessories does celebrity cel_1367 usually wear?
system	mostly faux leather sole, wedges style canvas shoes
user	I dont like the 3rd loafers. Show me something in synthetic leather croslite material type
system	nan
user	Show me items that will go with any of these results?
system	It can go well with mid high, mustard or camouflage printed chinos and with washed patterns jeans
user	What is the brand in the 2nd and 3rd images?
system	The brand of the loafers is crocs in the 2nd and 3rd image
user	I dont like the 4th result . Show me something in type as in the 5th image
system	nan
user	I like the 2nd one. I think ill buy that one
system	Great choice
user	Hi
system	Hello, please tell me what can i help you with?
user	I am here to see some chain print h for myself .
system	Of course. Just give me a few seconds to scan through my catalog nan
user	‘What do you think about the 4th result? Is it suited for hand cleaning?
system	Yes
user	Show me something similar to the 1st image but in a different print
system	The similar looking ones are
user	I like the 1st image . Show something like it but in leather material soled type
system	Sorry i dont seem to have any in leather but would you like in other types of sole material
user	I dont like the tip in the 1st image. Can you show me some more
system	nan
user	I dont like the 2nd result . Show me something in material as in the 5th image
system	nan
user	I like the kind of upper material usually worn by celebrity cel_199. Can you show more like those?
system	nan
user	‘This driving shoes will be suited by what clean?’
system	It will suit well for regular clean
user	And which care do you think?
system	It will suit well for hand care
user	Show me some similar to the 1st image
system	The similar looking ones are
user	Does celebrity cel_486 wear the kind of driving shoes in the 5th image?
system	No.
user	What other apparels and accessories are usually worn by celebrity cel_486?
system	foam upper material, wool rich material wing tips and olive coloring, secure and comfortable fit and slender, sku toed slippers usually
user	Can I have images of the 5th result from all orientations?
system	Image from the front,right,back and left orientations respectively
user	And what about for 4th image
system	Image from the front,back and left view-points respectively
user	I intend to buy comfort fitted chappal having reebok style that would suit me .
system	Sorry i dont have any in reebok but would you like to see some in flexible
user	I dont like the 2nd slippers. Show me something in a smart fit
system	nan
user	I don’t find any of these to be that interesting. Show me more in fit as in 5th image.
system	nan
user	I think i want to buy the 2nd one
system	Great. I think thats a great choice Thanks for shopping with us.
user	Hello
system	Hello, is there anything i can help you with?
user	I need to look for knit weave drawstring type closure l size joggers with red color that my wife would like . she is 37 years of age.
system	Great! Now ill be able to help you better Sorry i dont seem to have anything in red but do you want to see some in other color
user	From all orientations, show me images of the 5th result
system	Image from the front,right,back and left directions respectively
user	What is the style and fit in the 5th result?
system	the joggers in the 5th image has casual style casual fit
user	And print and material in the 3rd one?
system	the joggers in the 3rd image has ribbed print comfortable material
user	Show me something like the one in 5th image
system	The similar looking ones are
user	Which of the celebrities endorse similar looking joggers as in the 2nd image?
system	celebrities cel_124 and cel_327 endorse this kind of joggers
user	And for the 1st one?
system	celebrities cel_648 and cel_2728 endorse this kind of joggers
user	‘How do the images of 3rd result from all different directions look like?’
system	Image from the front,right,back and left directions respectively
user	And some suggestions for 2nd image
system	Image from the front,right,back and left orientations respectively
user	Does celebrity cel_2713 wear the kind of joggers in the 3rd image?
system	No. But Celebrities cel_363 and cel_848 endorse this type of joggers
user	And celebrity cel_11 for the 3rd?
system	No.
user	I like the 1st image . Show me something like it but in length as in this image
system	nan
user	What other apparels and accessories are usually worn by celebrity cel_848?
system	celebrity cel_848 usually endorses business style saree
user	‘see the 5th image, what do you think is the material there?’
system	The material in 5th image is fleece
user	How about in the 4th image
system	The material in 4th image is do not tumble dry 60% cotton
user	What do you feel about the joggers in casual fit in the 3rd image? Will it agree with jeggins?
system	No
user	The 2nd image will be paired well by what?
system	It can go well with regular style casual jacket and with sports type ballerinas and with baseball style, baseball type cap
user	I dont like the 4th image . Show me something in fit as in this image
system	nan
user	What other apparels and accessories does celebrity cel_363 usually wear?
system	taffeta weave, mid high jeggings and packed,holes print, 60s style, synthetic fabric shimmer tights are usually endorsed by celebrity cel_363
user	See the 3rd joggers. Can I have more like it but in hipster styled type
system	Sorry i dont think i have anything in hipster but would you like to see some in natural
user	This was great, i guess i am done
system	Glad to be of help
user	Hello
system	Hi, anything i can help you with today?
user	I am buying for my colleague who is 15 years of age.
system	Oh. Good
user	show me feet type tip sandals with canvas soles that i can gift her .
system	Good!Just give me a few seconds to search through my catalog nan
user	Will sports-sandals make a good fashion combination with the sandals with rubber sole in the 1st image?
system	No
user	And what do you think, with trouser?
system	Yes
user	Will the product in the 1st result pair nicely with the directional printed travel bag in this image?
system	No
user	‘How about showing me something similar to the 1st image?’
system	The similar looking ones are
user	Show me more images of the 2nd product from some different orientations
system	Image from the front,right,back and left orientations respectively
user	And what can you say about the 3rd product
system	Image from the front,right,back and left orientations respectively
user	What is the material in the 3rd and 4th images?
system	The material of the sandals is denims in the 3rd image
user	‘How do the images of 1st result from all different directions look like?’
system	Image from the front,right,back and left point of views respectively
user	What about for the 4th image
system	Sorry i couldnt find any other orientations for this image
user	What care may go well with this sandals?
system	It will suit well for regular care
user	I dont like the type in the 2nd image. Can you show me some more
system	nan
user	‘Have you checked the material in the 1st image? What is it?’
system	The material in 1st image is synthetic
user	How about in the 2nd image
system	The material in 2nd image is synthetic
user	I want to buy the 2nd one
system	Great. I think thats a great choice Hope you had a great shopping experience
user	Good Morning
system	Hi, what i can help you with today?
user	I am buying for my best friend. her age is 26 years.
system	Oh. Good
user	I would love to see some dark light grey coloured sports sandal having suede type upper material that i can gift her .
system	Great!let me just quickly scan through my catalogue Sorry i dont seem to have any in light grey but would you like in multi
user	Show me some similar to the 1st image
system	The similar looking ones are
user	Show me something like the 4th one but in color as in the 1st image from what you had previously shown me in sports sandals
system	Sorry i dont think i have anything in multi but do you want to see some in grey
user	I dont like the 1st sports sandals. Show me something that is gore type Thanks this was helpful, i dont think i want to see any more
system	Sure. Would be glad to be of help in the future again
user	Hi
system	Hello, please tell me what i can help you with today?
user	I am very much keen on seeing casual styled espadrille for myself .
system	Good!Ill just take a few seconds to make a quick search through my catalog nan
user	Does celebrity cel_237 endorse the kind of espadrilles in the 4th image?
system	Yes.
user	Will espadrilles suit normal cold wash-cleaning?
system	No
user	Show me more images of the 2nd product from some different orientations
system	Image from the front,right,back and left directions respectively
user	And what about for the 4th image
system	Image from the front,right,back and left directions respectively
user	I dont like the color in the 1st image. Can you show me some more
system	nan
user	Show me something similar to the 3rd image but in a different material
system	The similar looking ones are
user	Show me something similar to the 3rd image but in a different type
system	The similar looking ones are
user	I like these. Show me more in the material as in the 4th image
system	nan
user	Which of the celebrities usually wear similar looking espadrilles as in the 1st image?
system	celebrities cel_1064 and cel_70 endorse this kind of espadrilles
user	And for the 3rd one?
system	celebrities cel_237,cel_2538 and cel_1064 endorse this kind of espadrilles
user	Which of the celebrities usually wear espadrilles similar looking to the one in the 4th image?
system	celebrities cel_403,cel_70 and cel_1064 endorse this kind of espadrilles
user	What clean will suit this espadrilles?
system	It will suit well for machine,regular and dry clean
user	Show me more images of the 2nd product from some different orientations
system	Image from the front and right view points respectively
user	Thats it, i think ill buy the 2nd one here.
system	Sure. Thats a great espadrilles
user	Hello
system	Hi, please tell me what can i help you with today?
user	I would love to shop for a few training shoe containing the sole made out of lace in size xs .
system	It would help to also know your gender
user	male
system	Great!let me just make a quick search through my catalogue nan
user	Show me something similar to the 2nd image but in a different fit
system	The similar looking ones are
user	From all orientations, show me images of the 5th result
system	Sorry i couldnt find any other orientations for this image
user	I dont like the material in the 2nd image. Can you show me some more
system	nan
user	‘These doen’t seem that interesting. Show me more in supportive fit type
system	nan
user	Show me something similar to the 1st image but in a different material
system	The similar looking ones are
user	I dont like the 1st training shoes. Show me something in fusion color type
system	nan
user	Show me more images of the 2nd product from some different orientations
system	Image from the front,right,back and left orientations respectively
user	Will the trousers that looks grey in color in this image be complemented by the product in the 3rd result?
system	Yes
user	‘Can you show something similar to the 4th image?
system	The similar looking ones are
user	I need to shop for tapered type full pants for myself .
system	nan
user	Thats it, im buying the one in the 3rd image.
system	Absolutely, thats a great trousers Thanks for shopping with us.
user	Good Morning
system	Hi, please tell me what can i help you with today?
user	I intend to see a few of your top jeggin for myself . I dont quite like slim style but im ok with regular styled .
system	Of course. ill just search through my catalog quickly nan
user	‘Can I have 1st result’s images from all possible orientations’
system	Image from the back and left orientations respectively
user	What about for the 5th image
system	Image from the front orientation
user	Does celebrity cel_1653 usually wear the kind of jeggings in the 3rd image?
system	Yes. Celebrities cel_363 and cel_684 also endorse this type of jeggings
user	Can you list images of the 3rd result from all orientations?
system	Image from the right and back directions respectively
user	And some suggestions for 4th image
system	Image from the right and back viewpoints respectively
user	Show me more images of the 2nd product from some different orientations
system	Sorry i couldnt find any other orientations for this image
user	Do you think that top in a loose fit will go well with any of these?
system	Yes
user	And how about the strappy toe sandals?
system	Yes
user	‘How about the jeggings in the 1st image? What will go well with it?’
system	It can go well with embellished patterns, embellished type pumps and with solid-stylish button, van heusen branded, quality-embellished prints top
user	what do you think, with the 1st one?
system	It can go well with brown colouring, brown fabrics sling bag and with navy neckline, applecreation brand kurta
user	Do you think that georgette weave tunic will complement any of these?
system	Yes
user	I like the 3rd jeggings. Show me something similar to it but in royal colored type
system	Sorry i dont have any in royal but would you like in grey milange
user	I dont like the 1st jeggings. Show me something having tulsattva brand
system	nan
user	I would love to see natural shaped flats .
system	nan
user	Im interested in buying the 4th one
system	Absolutely. I think thats a fabulous choice Thank you for shopping with us
user	Hi there
system	Hi, is there anything i can help you with today?
user	I am keen on shopping for three-fourths having rigo brand that i can buy for my buddy .
system	Great!Got it. Showing in a minute Sorry i dont think i have any rigo but i can show you in adamo
user	Will knitwear complement any of these?
system	No
user	Show me something similar to the 1st image
system	The similar looking ones are
user	Sort these by best seller ranking
system	Sorry i do not have the best seller ranking information for these
user	Thank you for showing me all this, i guess i will leave
system	Glad to know it was helpful
user	Hi
system	Hi, please tell me, anything i can help you with today?
user	I am interested in looking at a few of your best navy shaped neckline track suit that would suit me .
system	May i know your sex?
user	female I am a female 25 years of age
system	Ok. This helpful nan
user	What is the style in the 1st and 3rd images?
system	The style of the trackwear is navy in the 1st image
user	Will a necktie having loose fitting go well with any of these
system	3rd product will go well with it
user	Then one in 1worldsarong branded type?
system	No none of the products here will go well with it
user	Is the 4th result suited for cold wash?
system	Yes
user	And how about for cold hand
system	No
user	And, do you feel that a sports type sling bag pair well with any of these
system	No none of the products here will go well with it
user	Then one in 3 cm size type?
system	No none of the products here will go well with it
user	What is the print and color in the 5th result?
system	the trackwear in the 5th image has logo print navy blue color
user	And what about style and pocket in the 2nd one?
system	the trackwear in the 2nd image has blue pocket navy style
user	From all orientations, show me images of the 1st result
system	Image from the front,right,back and left orientations respectively
user	Show me more images of the 2nd product from some different orientations
system	Image from the front,right,back and left orientations respectively
user	And what can you say about the 3rd product
system	Image from the front,right,back and left view-points respectively
user	I think i want to buy the 3rd one
system	Absolutely! Thank you for shopping with us
user	Hello
system	Hi, tell me how i can help you today?
user	I am very much keen on going through your collection of lovely chick branded dress shoes which has sandal toes .
system	Great!Ill just take a few seconds to browse quickly through my catalog of clothes and accessories nan
user	‘How do the images of 5th result from all different directions look like?’
system	Image from the front,right,back and left point of views respectively
user	And what about for 4th image
system	Image from the front,right,back and left point of views respectively
user	Show me more in the brand as in the 4th image
system	nan
user	I dont like the 3rd result . Show me something in upper material as in the 5th image from what you had previously shown me in ballerinas
system	nan
user	Show me more images of the 2nd product from some different orientations
system	Image from the front,back and left view-points respectively
user	Can you list images of the 4th result from all orientations?
system	Sorry i couldnt find any other orientations for this image
user	I dont like the 1st result . Show me something in upper material as in the 4th image
system	nan
user	What is the toe in the result 2nd
system	The ballerinas in the 2nd image has moccasin toe
user	And about the type ?
system	The ballerinas in the 2nd image has comfortable type
user	I dont like the 2nd ballerinas. Show me something in plastic type upper material type
system	nan
user	From all orientations, show me images of the 3rd result
system	Image from the front,back and left orientations respectively
user	I like the type in the 4th one but not the material. Can you show me some more
system	nan
user	I like the 2nd one. I think ill buy that one
system	Sure. Thats a great choice Thanks for shopping with us.
user	Hello
system	Hi, How can i help you today?
user	I am very much keen on looking at a few of your best photographic printed boot having synthetic leather type sole . I am a 25 year old male.
system	Thanks, this helpful Just give me a few seconds to browse through my catalog
system	nan
user	I like the 5th image . Show me something like it but in type as in this image
system	nan
user	I like these. Show me more in the material as in the 1st image and the fit as in the 3rd image
system	nan
user	What do you feel about the casual fitted boots in the 4th image? Will it pair well with trousers?
system	Yes
user	And what do you think about going with chinos ?
system	Yes
user	From all orientations, show me images of the 4th result
system	Image from the front,right,back and left view-points respectively
user	And what about for 1st image
system	Image from the front,back and left orientations respectively
user	I need to look at a few of your best comfortable styled cargo pant with pleated folding pattern that would suit me .
system	nan
user	I don’t find any of these to be that interesting. Show me more in fit as in 1st image.
system	nan
user	From all orientations, show me images of the 2nd result
system	Sorry i couldnt find any other orientations for this image
user	And for this 3rd image
system	Sorry i couldnt find any other orientations for this image
user	I would be happy if you can show me some of your best back pants pocket full pant that i might like .
system	nan
user	I want to buy the 2nd one
system	Sure. Thats a great trousers
user	Hi
system	Hi, is there anything i can help you with?
user	I would be happy if you can show me a few of your best elastic fitted leggings having xl size . I am a woman, 33 years old
system	Great! Now ill be able to help you better Just wait a few seconds while i scan through my catalog
system	nan
user	Will leggings in the 5th image go with drywash?
system	No
user	‘Can you show something similar to the 3rd image?
system	The similar looking ones are
user	Show me more images of the 1st product from some different orientations
system	Sorry i couldnt find any other orientations for this image
user	I like the 1st image . Show me something like it but in material as in this image
system	nan
user	What is the pocket and fit in the 1st result?
system	the leggings in the 1st image has back pockets pocket a comfortable fit
user	The 5th leggings looks catchy. Can I see something like it but in drawstring closure type
system	Sorry I couldnt find anything in drawstring but would you be interested in seeing some in stylish
user	‘And, how about the 1st result? Is it suited for soft or hand care?
system	No
user	What about something for drywarm wash cleaning
system	No
user	Will the black colored leggings in the 1st result go well with tunic that is approximately full lengthwise?
system	Yes
user	And the comfortable type leggings in this image with animal print top?
system	Yes
user	What color is it in the 1st image?
system	The color in 1st image is black
user	I like the material in the 1st one but not the brand. Can you show me some more
system	nan
user	Thanks all this was very helpful
system	Sure. Would be glad to help you again the future
user	Hello
system	Hi, is there anything i can help you with?
user	I would be happy if you can show me few watches for myself .
system	Can you please tell me your gender?
user	male I am 17 yr old.
system	Okay Good! nan
user	The 1st watch looks catchy. Can I have something like it but in tight style type
system	nan
user	Do you think that footwear adorned with durable patterns will complement any of these?
system	Yes
user	And what about the regular styled shorts?
system	Yes
user	I want to shop for shoes .
system	nan
user	Can you show in color similar to what celebrity cel_1663 usually wears?
system	nan
user	Does celebrity cel_346 usually wear the kind of footwear in the 5th image?
system	Yes.
user	Can I have images of the 2nd result from all orientations?
system	Image from the front,right,back and left orientations respectively
user	and how about for 4th image?
system	Image from the front,back and left orientations respectively
user	Does celebrity cel_1241 usually wear the kind of footwear in the 1st image?
system	No. But Celebrity cel_2853 endorses this type of footwear
user	And what about celebrity cel_1223 for the 2nd one?
system	No. But Celebrities cel_123 and cel_1635 endorse this type of footwear
user	What is the material in the 2nd and 4th images?
system	The material of the footwear is lining in the 2nd image
user	What is the material and print in the 5th result?
system	the footwear in the 5th image has series print synthetic material
user	Will jeans that is mid long and footwear make a good pair?
system	Yes
user	i want to go back and look at the watch you had shown some time back ‘Show me something that will pair well with the 1st image?’
system	It can go well with plain type, green or purple coloring necktie
user	And what do you think, with the 1st one?
system	It can go well with dark material, key-regular style jeans and with leather materials, ankle-casual size-fit boots and with tuxedo collar, smart fitting suit
user	I like the print in the 1st one but not the material. Can you show me some more
system	nan
user	Thanks this was helpful, i dont think i want to see any more
system	You are most welcome
user	Hello
system	Hello, what can i help you with?
user	I would love to look for espadrilles manufactured in lining material for myself .
system	May i know your gender
user	male
system	Great!Showing you in just a minute nan
user	How about the product in the 1st result? Do you think it will go with the espadrilles with round type in this image?
system	No
user	‘How do the images of 2nd result from all different directions look like?’
system	Image from the front,right,back and left orientations respectively
user	I dont like the 1st espadrilles. Show me something thats somewhat round in type
system	nan
user	I dont like the 5th result . Show me something in color as in the 2nd image
system	nan
user	‘What do you feel about clean? Which one will suit this espadrilles?’
system	It will suit well for dryclean,regular and hand clean
user	And what can you tell about care?
system	It will suit well for machine care
user	What is the fit in the 1st and 2nd images?
system	The fit of the espadrilles is casual & loose in the 1st image
user	Show me something similar to the 1st image but in a different color
system	The similar looking ones are
user	‘Does the 1st image have the material canvas?’
system	Yes.
user	Which of the celebrities wear similar looking espadrilles as in the 2nd image?
system	celebrities cel_101 and cel_1064 endorse this kind of espadrilles
user	And what about as in the 4th one?
system	celebrity cel_1064 endorses this kind of espadrilles
user	‘Can you tell me whats the material in the 4th image?’
system	The material in 4th image is canvas
user	What other apparels and accessories are usually endorsed by celebrity cel_101?
system	golden yellow or gold colouring, leather sole material, casual type canvas shoes and sku toed sandals are usually endorsed by celebrity cel_101
user	And by celebrity cel_1064?
system	mostly pu foam upper material, long,contemporary type, semi formal style sandals
user	I dont like the 3rd result . Show me something in material as in the 4th image
system	nan
user	What is the color type in the result 2nd?
system	The espadrilles in the 2nd image has white color
user	And what can you tell about the 1st image
system	The espadrilles in the 1st image has red white color
user	Show me more like the 4th espadrilles but in tpr material soled type. I liked it
system	nan
user	I am here to see a few of your top suede material soled retro style sandal with the upper material of type leather that would suit me .
system	Sorry i dont seem to have any in suede but i can show you some in tpr
user	Thats it, i think ill buy the 3rd one here.
system	Absolutely. I think thats a fabulous choice
user	Hi there
system	Hello, tell me how i can help you?
user	I need to shop for saree blouse with silk saree material that would suit me .
system	Absolutely. let me take a quick scan through my catalogue of products nan
user	See the 3rd saree blouse. Show me more like it but thats like formal in type
system	Sorry I couldnt find anything in silk saree but would you like in net
user	I don’t really like these. Can you show me more in color as in 1st image?
system	nan
user	‘see the 2nd image, what do you think is the collar there?’
system	The collar in 2nd image is button down
user	how about the neck ?
system	The neck in 2nd image is button down
user	Do you think is the material saree in the 3rd image?
system	Yes.
user	And what about for 4th image
system	Yes.
user	See the 3rd saree blouse. Show me more like it but in formal type
system	Sorry I cant find anything in formal but i can show you some in other type
user	Will saree blouse be suitable for hand cleaning washing?
system	Yes
user	And what about for dry clean
system	Yes
user	What type is the neck in the result 3rd?
system	The saree blouse in the 3rd image has button down neck
user	And what about in the 4th image
system	The saree blouse in the 4th image has button down neck
user	Show me more in the style as in the 2nd image
system	nan
user	Which of the celebrities wear similar looking saree blouse as in the 1st image?
system	celebrities cel_1618,cel_112 and cel_1899 endorse this kind of saree blouse
user	What clean may go well with this saree blouse?
system	It will suit well for dryclean and dry clean
user	Can I have images of the 1st result from all orientations?
system	Image from the front view-point
user	Do you feel that the 1st result go well with a espadrille having jute toe?
system	No
user	And how about slipper having a velcro type closing
system	No
user	Show me something like the one in 1st image
system	The similar looking ones are
user	I dont like the 1st image . Show me something in neck as in this image
system	Sorry i dont have any in strapless but would you like something in button down
user	I like the 1st image . Show something like it but in lace print
system	Sorry I couldnt find anything in saree but would you like something in other types
user	Thanks this was helpful, i dont think i want to see any more
system	Sure, would be glad if you can provide a feedback on your experience
user	Hi
system	Hi, can i help you with something today?
user	I am very much interested in browsing through your collection of sleepwear comprising of crepe weave type that would suit me .
system	Sure. ill just take a quick scan through my catalog nan
user	What do you think will go with this sleepwear?
system	It can go well with roman style, short type sandals
user	I dont like the type in the 1st image. Can you show me some more
system	nan
user	Show me more images of the 5th product from some different orientations
system	Image from the front,right,back and left orientations respectively
user	And how about for the 2nd one as well
system	Image from the front orientation
user	I like the fit in the 1st one but not the material. Can you show me some more
system	nan
user	Show me items similar to the 4th image
system	The similar looking ones are
user	Which of the celebrities endorse similar looking sleepwear as in the 1st image?
system	celebrity cel_186 endorses this kind of sleepwear
user	And what about for the 1st one?
system	celebrity cel_799 endorses this kind of sleepwear
user	Show me more images of the 1st product from some different orientations
system	Image from the front,back and left orientations respectively
user	‘Does the 1st image have the color sexy?’
system	Yes.
user	And the type sexy, do you think ?
system	Yes.
user	I would like to look at your collection peacock tip sandal that would suit me .
system	nan
user	What is the material in the 1st and 5th images?
system	The material of the sandals is feather in the 5th image
user	‘What do you think about the 2nd image?. Is the style comfortable?’ there?
system	Yes.
user	And the brand milesline, do you think ?
system	Yes.
user	What other apparels and accessories are usually endorsed by celebrity cel_186?
system	rubber sole, casual everyday,gorgeous style training shoes is often endorsed
user	I intend to see a few of your top xs sized training shoe having rhynoskin toe that would suit me .
system	nan
user	Does celebrity cel_2120 endorse the kind of training shoes in the 2nd image?
system	Yes. Celebrities cel_1261 and cel_186 also endorse this type of training shoes
user	I think ill buy the 2nd one
system	Great choice
user	Hi there
system	Hello, can i help you with something?
user	I am interested in shopping for rhynoskin toed training-shoes with an adjustable type closing that i can buy for my best friend .
system	Surely. Just give me a few seconds to scan through my catalog Sorry i dont think i have anything in adjustable but would you be interested in seeing some in loop
user	Is the style bold in the 1st image, what do you think?
system	No. The style in the 1st image is athletic
user	‘What about showing me something similar to the 1st image?’
system	The similar looking ones are
user	‘What is the 4th image’s fit ?’
system	The training shoes in the 4th image has breathable and athletic fit
user	I dont like the 3rd image . Show me something in material as in this image
system	nan
user	Are the products in the 3rd and 4th images suited for soft or hand wash cleaning?
system	No
user	I dont like the 4th training shoes. Show me something in outdoor styled type
system	nan
user	Show me something similar to the 2nd image
system	The similar looking ones are
user	I dont like the sole material in the 1st image. Can you show me some more
system	nan
user	Show me something like the 1st one but in fit as in the 1st image from what you had previously shown me in training shoes
system	nan
user	So, do you think that a leather type upper material flip flop go with any of these
system	No none of the products here will go well with it
user	Does celebrity cel_553 endorse the kind of training shoes in the 4th image?
system	No. But Celebrities cel_203, cel_56 and cel_363 endorse this type of training shoes
user	What other apparels and accessories are usually worn by celebrity cel_56?
system	usually relaxed snug fit floaters
user	‘Did you check the style in the 3rd image? What is it?’
system	The style in 3rd image is maximum multi
user	I like the tip in the 2nd one but not the style. Can you show me some more
system	nan
user	Thats it, i think ill buy the 4th one here.
system	Sure. Thats a great training shoes Hope you had a great shopping experience
user	Hi there
system	Hello, please tell me what can i help you with?
user	Please show me few of your top dearfoams branded flip flop that i can gift my girlfriend . she is 28 years of age.
system	Thanks for the information nan
user	Do you feel that hand cold washing be suited for the flipflops in the 3rd image?
system	No
user	I dont like the 5th flipflops. Show me something constituted of durable material
system	nan
user	Can I have images of the 5th result from all orientations?
system	Image from the front,right,back and left orientations respectively
user	What care would be suited for flipflops in 5th and 4th images ?
system	The flipflops in the 5th and 4th images will suit well for dryclean,soft care
user	Which of the celebrities usually wear flipflops similar looking to the one in the 4th image?
system	celebrity cel_30 endorses this kind of flipflops
user	Show me more images of the 1st product from some different orientations
system	Image from the front,back and left orientations respectively
user	And what about for the 2nd image
system	Image from the front,right,back and left view points respectively
user	What care would be suited for flipflops in 1st and 3rd images ?
system	The flipflops in the 1st and 3rd images will suit well for dry clean,dryclean care
user	And what do you feel about the clean?
system	The flipflops in the 1st and 3rd images will suit well for regular clean
user	Show me more images of the 3rd product from some different orientations
system	Image from the front,right,back and left point of views respectively
user	I think i want to buy the 3rd one
system	Absolutely, thats a great flipflops
user	Hi
system	Hello, is there anything i can help you with today?
user	show me a shoe of electric colors that i might like .
system	Surely. Just wait a few seconds while i search through my catalog quickly nan
user	Will footwear in the 2nd image suit well for dryclean?
system	Yes
user	And for the one in 5th image
system	Yes
user	What care will suit this footwear?
system	It will suit well for professional,hand wash and cold water care
user	‘And what do you think about the 1st result? Is it suited for easy hand washing?
system	No
user	And how about for the 3rd results?
system	No
[truncated: 8,118 more rows]
